# Supplementary material for: To be or not to be a nonhost species: A case study of the Leptosphaeria maculans and Brassica carinata interaction
Source: Environ Microbiol Rep. 2024 Nov 28;16(6):e70034. doi: 10.1111/1758-2229.70034 (PMC11603210; doi:10.1111/1758-2229.70034)
Supplement: Supplementary file 10 — TABLE S2. List and characteristics of Leptosphaeria maculans isolates used and their pathogenicity on Brassica napus and Brassica carinata. aSymptoms were evaluated on 10–12 plantlets of B. napus and B. carinata and were evaluated using the IMASCORE rating scale with six infection classes (IC; Balesdent et al., 2001) in which we have taken into consideration the “intermediate resistance phenotypes” (Neik et al., 2022; Van de Wouw et al., 2009; Yang & Fernando, 2021). Symptoms were scored nine and 12–13 days post‐inoculation; the symptoms with IC < 2 indicates that the isolate is avirulent (hence the plant is resistant), IC 4–6 indicate that the isolate is virulent (hence the plant is susceptible), IC 2 to < 4 are characteristic of the intermediate interaction phenotype. bJN2 and JN3 are sister isolates originating from a cross performed in the lab (Attard et al., 2002). [file EMI4-16-e70034-s008.xlsx]

## Sheet: Feuil1
Table S2. List and characteristics of Leptosphaeria maculans isolates used and their pathogenicity on Brassica napus and Brassica carinata
Isolate ID	Geographical origine	Isolated from	Reference	Pathogenicity on B. napus cv. Westar		Pathogenicity on B. carinata D5.6.12
				Mean scorea	Standard error	Mean scorea	Standard error
IBCN14	Australia	Brassica stubble	Balesdent et al., 2005	4.8	0.44	1	0
IBCN18	Australia	Brassica stubble	Balesdent et al., 2005	5.3	0.50	1.2	0.44
IBCN80	Canada	Brassica stem	Balesdent et al., 2005	5.4	0.52	1	0
JN2 (v23.1.2)b	lab isolate	na	Attard et al., 2002	5.1	0.57	1	0
JN3 (v23.1.3)b	lab isolate	na	Attard et al., 2002	4.6	0.35	1.3	0.39
Lm-rn1	France	Raphanus sativus	this study	4.6	0.53	1	0
Lm-rn3	France	Raphanus sativus	this study	3.4	1.71	1	0
Nz-T4	New Zealand	B. napus rapifera	Balesdent et al., 2005	5	0	1	0
PHW 1223	Australia	B. napus	Balesdent et al., 2005	4.9	0.78	1	0
PHW 1245	France	B. oleracea	Balesdent et al., 2005	4.8	0.39	1	0
pt10	Portugal	B. napus	Godinho et al., 2013	3.9	1.17	1	0
pt19	Portugal	B. napus	Godinho et al., 2013	4.7	0.50	1	0
UWA lm192	Australia	B. napus (cv Hyola)	unpublished	4.5	0.69	1.1	0.32
UWA M3	Australia	B. napus	Balesdent et al., 2005	4.8	0.40	1	0
UWA S7	Australia	B. napus	Balesdent et al., 2005	4.6	1.21	1	0
WAC 4060	Australia	B. napus	unpublished	4.6	0.50	1	0
WAC 4066	Australia	B. napus	unpublished	5.2	0.42	1	0
WAC 4073	Australia	B. napus	unpublished	4.7	0.48	1	0
WAC 4108	Australia	B. napus	unpublished	5.4	0.50	1.1	0.32
WAC 4113	Australia	B. napus	unpublished	5.1	0.30	1	0
WAC 4115	Australia	B. napus	unpublished	4.9	0.32	1	0
WAC 4130	Australia	B. napus	unpublished	4.4	0.51	1.1	0.33
WAC 4132	Australia	B. napus	unpublished	5	0	1	0.33
WAC 4135	Australia	B. napus	unpublished	4.4	0.51	1	0
WAC 4139	Australia	B. napus	unpublished	4.6	0.52	1	0
WT 12	Australia	B. napus (cv Westar)	Dilmaghani et al., 2012	5.2	0.39	1.1	0.33
WT 28	Australia	B. napus (cv Westar)	Dilmaghani et al., 2012	5.1	0.29	1.2	0.44
WT 34	Australia	B. napus (cv Westar)	Dilmaghani et al., 2012	5	0.47	1	0
WT 36	Australia	B. napus (cv Westar)	Dilmaghani et al., 2012	4.5	1.27	1	0
WT 41	Australia	B. napus (cv Westar)	Dilmaghani et al., 2012	4.5	1.27	1	0
WT 42	Australia	B. napus (cv Westar)	Dilmaghani et al., 2012	4.8	0.42	1	0
WT 48	Australia	B. napus (cv Westar)	Dilmaghani et al., 2012	5	0	1.8	0.89
WT 66	Australia	B. napus (cv Westar)	Dilmaghani et al., 2012	4.4	1.41	1	0
WT 72	Australia	B. napus (cv Westar)	Dilmaghani et al., 2012	4.8	0.42	1	0
HB10.01	France	B. nigra ‘Junius’	this study	1	0	1	0
HB10.02	France	B. nigra ‘Junius’	this study	1	0	2	0.82
HB10.03	France	B. nigra ‘Junius’	this study	1	0	1.7	0.52
HB10.04	France	B. nigra ‘Junius’	this study	1	0	2.8	0.71
HB10.05	France	B. nigra ‘Junius’	this study	1	0	1.1	0.33
HB10.06	France	B. nigra ‘Junius’	this study	4	0	1	0
HB10.07	France	B. nigra ‘Junius’	this study	1	0	2.8	0.44
HB10.08	France	B. nigra ‘Junius’	this study	1	0	3	0.71
HB10.10	France	B. nigra ‘Junius’	this study	1	0	1	0
HB10.11	France	B. juncea ‘Picra’	this study	3.2	1.40	1	0
HB10.12	France	B. juncea ‘Picra’	this study	2.9	1.51	1	0
HB10.13	France	B. juncea ‘Picra’	this study	4	0	1	0
HB10.14	France	B. napus rapifera	this study	3.6	1.13	1	0
HB10.15	France	B. napus rapifera	this study	3.5	1.21	1	0
HB10.16	France	Sinapis arvensis	this study	4	0	1	0
HB10.17	France	Raphanus raphanistrum	this study	3	1.29	1	0
HB10.18	France	Eruca sativa	this study	2.5	1.57	1	0
HB10.19	France	B. nigra ‘Junius’	this study	1	0	2.9	0.60
HBS7	France	B. napus-B. nigra addition line	Petit-Houdenot et al., 2019	2.2	1.64	1	0
aSymptoms were evaluated on 10-12 plantlets of B. napus and B. carinata and were evaluated using the IMASCORE rating scale with six infection classes (IC; Balesdent et al., 2001) in which we have taken into consideration the “intermediate resistance phenotypes” (Van de Wouw et al., 2009; Yang and Fernando, 2021; Neik et al., 2022). Symptoms were scored nine and 12-13 days post-inoculation; the sy…
bJN2 and JN3 are sister isolates originating from a cross performed in the lab (Attard et al., 2002).
