# Supplementary material for: To be or not to be a nonhost species: A case study of the Leptosphaeria maculans and Brassica carinata interaction
Source: Environ Microbiol Rep. 2024 Nov 28;16(6):e70034. doi: 10.1111/1758-2229.70034 (PMC11603210; doi:10.1111/1758-2229.70034)
Supplement: Supplementary file 11 — TABLE S3. Primers used for PCR and qPCR amplification in this study. For, forward primer; Rev., reverse primer. Probes are used to improve the specific quantification of a species (Jacques et al., 2021). [file EMI4-16-e70034-s004.xlsx]

## Sheet: Feuil1
Table S3. Primers used for PCR and qPCR amplification in this study.
Amplified gene	Primers	Sequence (5' - 3')	Details
Internal Transcribed Spacer (ITS)	For ITS1F	CTTGGTCATTTAGAGGAAGTAA	Amplicon size : 554 bp. Tm : 60°C (Mendes-Pereira et al., 2003)
	Rev ITS4	TCCTCCGCTTATTGATATGC
Elongation Factor (EF1-α)	For LMB_EF1_F5	TGGACACTTCTTCTTGACAA	Amplicon size 153pb. Tm : 60°C (from Jacques et al., 2021)
	Rev LMB_EF1_R5	GGTCTCGAACTTCCAGAG
	Probe LMB_P	TACCACGTTCACGCTCGGCC
Actin (ACT)	For LBB_ACT_F1	TTGAGAGCGGTGGCATCCA	Amplicon size : 147 bp. Tm : 60° (from Jacques et al., 2021)
	Rev LBB_ACT_R2	CACCAGACTGTGTCTTTGTC
For, forward primer, and Rev, reverse primer. Probes are used to improve the specific quantification of a species (Jacques et al., 2021).
